# Supplementary material for: Stereoselectivity in the Membrane Transport of Phenylethylamine Derivatives by Human Monoamine Transporters and Organic Cation Transporters 1, 2, and 3
Source: Biomolecules. 2022 Oct 18;12(10):1507. doi: 10.3390/biom12101507 (PMC9599461; doi:10.3390/biom12101507)
Supplement: Supplementary file 1 [file biomolecules-12-01507-s001.zip]

Archive with 1 entries (1 files):
- biomolecules-1948923-supplementary.pdf
